# Supplementary material for: Candida albicans Oropharyngeal Infection Is an Exception to Iron-Based Nutritional Immunity
Source: mBio. 2023 Mar 13;14(2):e00095-23. doi: 10.1128/mbio.00095-23 (PMC10128012; doi:10.1128/mbio.00095-23)
Supplement: TABLE S1 [file mbio.00095-23-s0002.xlsx]

## Sheet: Sheet1
Probe Name	Counts after background subtractions									Normalized counts											Avg of Normalized counts				OPC/Kidney
	K_1	K_2	K_3	K_4	K_5	K_6	OPC_1	OPC_2	OPC_3	K_1	K_2	K_3	K_4	K_5	K_6	OPC_1	OPC_2	OPC_3			Kidney	OPC			FC	P value	q value
ACE2	91.3723	49.6158	104.373	119.471	74.9611	82.2289	1	214.228	35.0386	163.397	76.0058	104.373	124.146	121.531	125.444	1	214.228	61.2161		ACE2	119.15	92.148		ACE2	0.773381	0.566897	0.292306
ACS1	633.372	731.616	923.373	849.471	717.961	756.229	1540.63	7005.23	21942	1132.63	1120.75	923.373	882.713	1164	1153.66	13888.7	7005.23	38335		ACS1	1062.86	19743		ACS1	18.5754	0.0199	0.016255
ACS2	851.372	859.616	803.373	768.471	927.961	890.229	342.629	2543.23	2596.04	1522.47	1316.83	803.373	798.543	1504.47	1358.08	3088.78	2543.23	4535.55		ACS2	1217.3	3389.19		ACS2	2.78419	0.0016166	0.00226051
ADH5	5184.37	6157.62	8317.37	7961.47	5500.96	6219.23	345.629	8147.23	3227.04	9271	9432.78	8317.37	8273.02	8918.49	9487.69	3115.82	8147.23	5637.97		ADH5	8950.06	5633.67		ADH5	0.629457	0.0131269	0.0113997
AHR1	587.372	707.616	1330.37	1344.47	773.961	760.229	63.6288	1076.23	325.039	1050.37	1083.99	1330.37	1397.08	1254.79	1159.76	573.61	1076.23	567.876		AHR1	1212.73	739.238		AHR1	0.609566	0.0108809	0.0100862
ALS1	360.372	434.616	676.373	699.471	495.961	524.229	823.629	4958.23	1070.04	644.439	665.783	676.373	726.843	804.082	799.733	7424.96	4958.23	1869.47		ALS1	719.542	4750.89		ALS1	6.60265	0.00646776	0.0065072
ALS2	28.3723	34.6158	1	1	22.9611	13.2289	8.62884	215.228	78.0386	50.7369	53.0275	1	1	37.2259	20.1813	77.7885	215.228	136.342		ALS2	27.1953	143.119		ALS2	5.26265	0.00576559	0.00594576
ALS3	32273.4	38252.6	52844.4	51759.5	36142	38248.2	3763.63	21423.2	7484.04	57713.1	58598.7	52844.4	53784.9	58595.5	58349.3	33928.9	21423.2	13075.4		ALS3	56647.7	22809.2		ALS3	0.40265	9.60298e-05	0.00020314
ALS4	198.372	201.616	160.373	140.471	225.961	206.229	450.629	2885.23	1931.04	354.741	308.853	160.373	145.968	366.342	314.611	4062.39	2885.23	3373.73		ALS4	275.148	3440.45		ALS4	12.504	2.59456e-06	1.50782e-05
ALS5	18.3723	17.6158	1	1	0.961073	15.2289	1	267.228	87.0386	32.8543	26.9854	1	1	1.55815	23.2324	1	267.228	152.065		ALS5	14.4384	140.098		ALS5	9.70315	0.0439477	0.0323722
ALS6	1	1	1	1	1	1	1	1	1	1	1	1	1	1	1	1	1	1		ALS6	1	1		ALS6	1	1	0.43883
ALS7	138.372	153.616	178.373	157.471	151.961	172.229	11.6288	697.228	236.039	247.445	235.322	178.373	163.633	246.368	262.742	104.833	697.228	412.384		ALS7	222.314	404.815		ALS7	1.82091	0.155372	0.0942516
ALS9	37.3723	47.6158	11.3734	24.471	23.9611	29.2289	1	163.228	24.0386	66.8312	72.942	11.3734	25.4286	38.8471	44.59	1	163.228	41.9979		ALS9	43.3354	68.7419		ALS9	1.58628	0.489912	0.26076
AOX2	1980.37	3193.62	6395.37	6818.47	2001.96	2985.23	28.6288	903.228	161.039	3541.42	4892.26	6395.37	7085.29	3245.7	4554.09	258.087	903.228	281.351		AOX2	4952.36	480.889		AOX2	0.097103	0.00188477	0.00259156
ARG1	113.372	116.616	75.3734	89.471	93.9611	95.2289	14.6288	932.228	743.039	202.739	178.642	75.3734	92.9722	152.335	145.276	131.878	932.228	1298.17		ARG1	141.223	787.424		ARG1	5.57575	0.0249561	0.0193893
ARG81	83.3723	105.616	86.3734	91.471	84.9611	78.2289	1	221.228	106.039	149.091	161.792	86.3734	95.0505	137.744	119.341	1	221.228	185.26		ARG81	124.899	135.829		ARG81	1.08752	0.826833	0.413417
BCR1	294.372	293.616	324.373	317.471	318.961	279.229	59.6288	1103.23	472.039	526.414	449.786	324.373	329.894	517.119	425.975	537.55	1103.23	824.701		BCR1	428.927	821.826		BCR1	1.916	0.0131232	0.0113997
BRG1	1288.37	1458.62	1744.37	1917.47	1215.96	1481.23	231.629	2791.23	1142.04	2303.94	2234.44	1744.37	1992.51	1971.39	2259.68	2088.12	2791.23	1995.26		BRG1	2084.39	2291.54		BRG1	1.09938	0.356682	0.193594
CAP1	834.372	907.616	1183.37	1095.47	816.961	886.229	59.6288	1512.23	531.039	1492.07	1390.37	1183.37	1138.34	1324.51	1351.98	537.55	1512.23	927.78		CAP1	1313.44	992.519		CAP1	0.755664	0.155223	0.0942516
CAT1	63.3723	71.6158	68.3734	72.471	35.9611	61.2289	987.629	13702.2	7040.04	113.326	109.707	68.3734	75.307	58.3023	93.4073	8903.41	13702.2	12299.7		CAT1	86.4039	11635.1		CAT1	134.66	5.15141e-06	2.36106e-05
CDC10	182.372	211.616	396.373	333.471	161.961	163.229	334.629	3035.23	1451.04	326.129	324.172	396.373	346.52	262.581	249.012	3016.66	3035.23	2535.12		CDC10	317.465	2862.33		CDC10	9.01623	8.10774e-08	9.7473e-07
CDR1	1003.37	1086.62	1911.37	1688.47	1107.96	1074.23	595.629	7212.23	3040.04	1794.29	1664.57	1911.37	1754.54	1796.29	1638.78	5369.56	7212.23	5311.26		CDR1	1759.98	5964.35		CDR1	3.38888	1.89847e-05	5.59371e-05
CDR2	1	1	1	1	1	1	1	44.2279	19.0386	1	1	1	1	1	1	1	44.2279	33.2624		CDR2	1	26.1634		CDR2	26.1634	1	0.43883
CHT2	258.372	298.616	998.373	1036.47	276.961	289.229	160.629	357.228	511.039	462.036	457.446	998.373	1077.03	449.026	441.231	1448.06	357.228	892.838		CHT2	647.524	899.375		CHT2	1.38895	0.389441	0.208629
CHT3	121.372	93.6158	79.3734	75.471	69.9611	86.2289	12.6288	366.228	88.0386	217.045	143.409	79.3734	78.4244	113.425	131.546	113.848	366.228	153.813		CHT3	127.204	211.296		CHT3	1.66108	0.20226	0.118344
CIT1	430.372	499.616	722.373	732.471	520.961	566.229	2020.63	10411.2	20603	769.617	765.355	722.373	761.134	844.614	863.806	18215.8	10411.2	35995.7		CIT1	787.816	21540.9		CIT1	27.3425	0.00409936	0.00469718
CPH1	84.3723	146.616	113.373	152.471	147.961	157.229	21.6288	532.228	277.039	150.879	224.599	113.373	158.438	239.883	239.859	194.983	532.228	484.015		CPH1	187.839	403.742		CPH1	2.14941	0.0251474	0.0193893
CPH2	497.372	576.616	848.373	913.471	592.961	615.229	123.629	1377.23	767.039	889.43	883.311	848.373	949.217	961.344	938.557	1114.51	1377.23	1340.1		CPH2	911.705	1277.28		CPH2	1.40098	0.000492673	0.0008295
CRH11	436.372	478.616	606.373	598.471	628.961	655.229	5.62884	311.228	117.039	780.346	733.186	606.373	621.89	1019.71	999.579	50.7436	311.228	204.479		CRH11	793.514	188.817		CRH11	0.23795	0.00138729	0.00200792
CSA1	8521.37	9383.62	15051.4	14821.5	9319.96	9907.23	121.629	1087.23	389.039	15238.4	14374.6	15051.4	15401.5	15110.1	15113.9	1096.48	1087.23	679.691		CSA1	15048.3	954.465		CSA1	0.0634267	7.92316e-11	6.53661e-09
CSH1	2658.37	3071.62	3541.37	3227.47	2703.96	2956.23	466.629	5189.23	2744.04	4753.86	4705.37	3541.37	3353.77	4383.83	4509.85	4206.63	5189.23	4794.12		CSH1	4208.01	4729.99		CSH1	1.12405	0.241526	0.138374
DAK2	373.372	464.616	438.373	400.471	443.961	528.229	68.6288	1366.23	348.039	667.686	711.739	438.373	416.142	719.777	805.835	618.685	1366.23	608.06		DAK2	626.592	864.324		DAK2	1.3794	0.25189	0.142335
DDR48	7635.37	8813.62	14195.4	13944.5	6648.96	8203.23	1714.63	12971.2	7490.04	13654	13501.5	14195.4	14490.1	10779.7	12514.4	15457.3	12971.2	13085.9		DDR48	13189.2	13838.1		DDR48	1.0492	0.525626	0.274456
DFG5	166.372	188.616	199.373	196.471	138.961	179.229	22.6288	528.228	236.039	297.517	288.938	199.373	204.159	225.292	273.421	203.998	528.228	412.384		DFG5	248.117	381.536		DFG5	1.53773	0.0881783	0.061132
ECE1	72238.4	84566.6	149893	145716	84803	86254.2	18902.6	112745	75601	129181	129547	149893	151419	137488	131584	170406	112745	132083		ECE1	138185	138411		ECE1	1.00164	0.986218	0.43883
ECM331	1332.37	1493.62	3423.37	3016.47	1364.96	1483.23	381.629	4276.23	1461.04	2382.63	2288.05	3423.37	3134.51	2212.96	2262.73	3440.36	4276.23	2552.59		ECM331	2617.37	3423.06		ECM331	1.30782	0.11763	0.07465
EFG1	379.372	439.616	494.373	525.471	443.961	530.229	105.629	1366.23	773.039	678.416	673.442	494.373	546.034	719.777	808.886	952.238	1366.23	1350.58		EFG1	653.488	1223.01		EFG1	1.87152	0.00144404	0.00205402
ELF1	137.372	126.616	84.3734	76.471	128.961	132.229	227.629	1531.23	555.039	245.657	193.961	84.3734	79.4635	209.079	201.721	2052.06	1531.23	969.71		ELF1	169.043	1517.67		ELF1	8.97801	0.000347338	0.000636786
ENA2	269.372	311.616	241.373	192.471	228.961	294.229	160.629	2669.23	966.039	481.707	477.36	241.373	200.003	371.206	448.858	1448.06	2669.23	1687.77		ENA2	370.085	1935.02		ENA2	5.22859	0.000477688	0.000821026
ENA21	874.372	965.616	976.373	993.471	1013.96	944.229	528.629	2482.23	1910.04	1563.6	1479.22	976.373	1032.35	1643.89	1440.46	4765.56	2482.23	3337.04		ENA21	1355.98	3528.27		ENA21	2.60201	0.00234919	0.00307632
FAV2	24.3723	4.61579	23.3734	23.471	16.9611	1	32.6288	521.228	206.039	43.5839	7.07087	23.3734	24.3895	27.4983	1.52554	294.147	521.228	359.971		FAV2	21.2402	391.782		FAV2	18.4453	7.65747e-05	0.000170741
FBP1	557.372	642.616	916.373	863.471	539.961	586.229	330.629	4120.23	5089.04	996.726	984.415	916.373	897.26	875.418	894.316	2980.6	4120.23	8891.08		FBP1	927.418	5330.64		FBP1	5.74782	0.00751445	0.00738026
FDH1	353.372	444.616	1357.37	1265.47	381.961	403.229	111.629	342.228	1169.04	631.921	681.102	1357.37	1314.99	619.258	615.142	1006.33	342.228	2042.43		FDH1	869.965	1130.33		FDH1	1.29928	0.525283	0.274456
FGR15	19.3723	1	0.373361	10.471	1	7.22894	1	268.228	102.039	34.6426	1.53189	0.373361	10.8808	1	11.028	1	268.228	178.272		FGR15	9.90945	149.167		FGR15	15.053	0.0315884	0.0239086
FKH2	75.3723	66.6158	92.3734	93.471	76.9611	69.2289	1	130.228	50.0386	134.785	102.048	92.3734	97.1288	124.774	105.612	1	130.228	87.4226		FKH2	109.453	72.8835		FKH2	0.665886	0.214663	0.123844
FRP1	3302.37	3872.62	7282.37	6751.47	3442.96	3780.23	1	548.228	160.039	5905.49	5932.41	7282.37	7015.67	5581.94	5766.9	1	548.228	279.604		FRP1	6247.46	276.277		FRP1	0.0442223	2.74149e-06	1.50782e-05
FRP2	883.372	993.616	987.373	1026.47	1013.96	969.229	12.6288	712.228	445.039	1579.7	1522.11	987.373	1066.64	1643.89	1478.6	113.848	712.228	777.529		FRP2	1379.72	534.535		FRP2	0.387423	0.00594124	0.00605126
FRP3	277.372	326.616	477.373	422.471	253.961	366.229	852.629	5586.23	10174	496.013	500.339	477.373	439.003	411.737	558.697	7686.4	5586.23	17775.1		FRP3	480.527	10349.2		FRP3	21.5373	0.00514598	0.00537397
FTR1	16936.4	20434.6	34956.4	33097.5	17780	20255.2	529.629	3238.23	1894.04	30286.6	31303.5	34956.4	34392.6	28825.9	30900.2	4774.57	3238.23	3309.08		FTR1	31777.5	3773.96		FTR1	0.118762	2.77223e-07	2.54121e-06
GAL1	1404.37	1644.62	2185.37	2179.47	1633.96	1568.23	126.629	1560.23	710.039	2511.38	2519.37	2185.37	2264.76	2649.08	2392.4	1141.55	1560.23	1240.51		GAL1	2420.39	1314.1		GAL1	0.542927	6.98441e-05	0.000163554
GAL4	886.372	1009.62	672.373	671.471	943.961	982.229	25.6288	384.228	154.039	1585.06	1546.62	672.373	697.747	1530.41	1498.43	231.042	384.228	269.121		GAL4	1255.11	294.797		GAL4	0.234878	0.00864743	0.0082955
GAP2	1	1	1	1	1	1	23.6288	1103.23	2477.04	1	1	1	1	1	1	213.013	1103.23	4327.64		GAP2	1	1881.29		GAP2	1881.29	1	0.43883
GCA2	122.372	154.616	306.373	280.471	128.961	148.229	1	563.228	144.039	218.833	236.854	306.373	291.446	209.079	226.129	1	563.228	251.65		GCA2	248.119	271.959		GCA2	1.09608	0.833405	0.414192
GCN4	1519.37	1591.62	2314.37	2003.47	1732.96	1613.23	352.629	4393.23	2099.04	2717.03	2438.18	2314.37	2081.87	2809.58	2461.05	3178.93	4393.23	3667.24		GCN4	2470.35	3746.46		GCN4	1.51657	0.00262133	0.00327667
GIS2	383.372	394.616	367.373	332.471	424.961	393.229	336.629	3057.23	1204.04	685.569	604.507	367.373	345.481	688.973	599.887	3034.69	3057.23	2103.58		GIS2	548.632	2731.83		GIS2	4.97936	2.63147e-05	7.00311e-05
GNP1	1342.37	1487.62	2450.37	2242.47	1554.96	1663.23	995.629	9793.23	4749.04	2400.51	2278.86	2450.37	2330.22	2521	2537.32	8975.53	9793.23	8297.06		GNP1	2419.71	9021.94		GNP1	3.72852	7.95185e-08	9.7473e-07
GPD2	86.3723	71.6158	119.373	96.471	110.961	97.2289	308.629	2855.23	1026.04	154.456	109.707	119.373	100.246	179.897	148.327	2782.27	2855.23	1792.6		GPD2	135.334	2476.7		GPD2	18.3006	1.64904e-05	5.03873e-05
HAC1	563.372	662.616	854.373	782.471	593.961	637.229	213.629	2308.23	1077.04	1007.46	1015.05	854.373	813.091	962.966	972.119	1925.85	2308.23	1881.7		HAC1	937.509	2038.59		HAC1	2.17448	1.27518e-05	4.5673e-05
HAP2	330.372	417.616	527.373	477.471	360.961	397.229	1	390.228	146.039	590.791	639.741	527.373	496.155	585.212	605.989	1	390.228	255.145		HAP2	574.21	215.457		HAP2	0.375224	0.00306948	0.00367003
HAP3	251.372	298.616	274.373	248.471	305.961	294.229	1	1	1	449.518	457.446	274.373	258.194	496.043	448.858	1	1	1		HAP3	397.405	1		HAP3	0.00251632	0.000357066	0.00064039
HAP43	768.372	800.616	790.373	794.471	686.961	720.229	29.6288	762.228	343.039	1374.05	1226.45	790.373	825.56	1113.74	1098.74	267.102	762.228	599.324		HAP43	1071.49	542.885		HAP43	0.506665	0.015323	0.0130325
HEM1	217.372	200.616	300.373	282.471	205.961	238.229	107.629	1432.23	467.039	388.718	307.321	300.373	293.525	333.917	363.428	970.268	1432.23	815.965		HEM1	331.214	1072.82		HEM1	3.23906	0.000535297	0.000865922
HGT7	8283.37	8462.62	7729.37	7179.47	8655.96	8419.23	1386.63	7573.23	3648.04	14812.8	12963.8	7729.37	7460.42	14033.6	12843.9	12500.4	7573.23	6373.5		HGT7	11640.6	8815.7		HGT7	0.757321	0.255471	0.143377
HOG1	258.372	293.616	448.373	414.471	253.961	291.229	135.629	1228.23	619.039	462.036	449.786	448.373	430.69	411.737	444.282	1222.69	1228.23	1081.52		HOG1	441.151	1177.48		HOG1	2.66911	9.45193e-08	9.7473e-07
HSP104	1147.37	1368.62	1528.37	1475.47	1330.96	1317.23	70.6288	2848.23	1009.04	2051.8	2096.57	1528.37	1533.21	2157.83	2009.49	636.715	2848.23	1762.9		HSP104	1896.21	1749.28		HSP104	0.922513	0.75455	0.381904
HSP70	3804.37	4461.62	6843.37	6502.47	4021.96	4548.23	955.629	13772.2	5828.04	6803.2	6834.69	6843.37	6756.93	6520.65	6938.51	8614.94	13772.2	10182.2		HSP70	6782.89	10856.5		HSP70	1.60056	0.00479867	0.00507552
HTA1	3961.37	4439.62	5887.37	5411.47	3692.96	4310.23	816.629	8284.23	3670.04	7083.96	6800.99	5887.37	5623.23	5987.25	6575.43	7361.86	8284.23	6411.94		HTA1	6326.37	7352.68		HTA1	1.16223	0.0763527	0.054089
HTA2	1652.37	1950.62	2548.37	2508.47	1920.96	1942.23	641.629	5266.23	2491.04	2954.87	2988.12	2548.37	2606.63	3114.38	2962.95	5784.25	5266.23	4352.1		HTA2	2862.55	5134.19		HTA2	1.79357	0.000147421	0.00029664
HWP1	25506.4	30851.6	50112.4	51284.5	31270	32197.2	3628.63	31028.2	17802	45612	47261.2	50112.4	53291.3	50696.7	49118.2	32711.9	31028.2	31102		HWP1	49348.6	31614		HWP1	0.640626	1.32867e-05	4.5673e-05
HYR1	1009.37	1234.62	6028.37	5876.47	1292.96	1305.23	2276.63	12047.2	10501	1805.02	1891.29	6028.37	6106.43	2096.23	1991.18	20523.7	12047.2	18346.4		HYR1	3319.75	16972.4		HYR1	5.11256	0.000329061	0.000616989
IFD6	345.372	422.616	285.373	262.471	343.961	384.229	1	1422.23	80.0386	617.615	647.4	285.373	272.742	557.65	586.157	1	1422.23	139.836		IFD6	494.49	521.021		IFD6	1.05365	0.934825	0.43883
IHD1	9736.37	11272.6	17285.4	16489.5	9123.96	10653.2	6668.63	45493.2	26794	17411.1	17268.4	17285.4	17134.7	14792.3	16251.9	60117.3	45493.2	46812		IHD1	16690.6	50807.5		IHD1	3.04407	1.1776e-05	4.416e-05
INO4	68.3723	52.6158	100.373	107.471	74.9611	66.2289	1	326.228	242.039	122.267	80.6015	100.373	111.677	121.531	101.035	1	326.228	422.867		INO4	106.248	250.031		INO4	2.35329	0.13093	0.0818312
IRE1	142.372	138.616	211.373	189.471	153.961	130.229	14.6288	602.228	243.039	254.598	212.344	211.373	196.885	249.611	198.67	131.878	602.228	424.614		IRE1	220.58	386.24		IRE1	1.75102	0.111604	0.0719325
IRO1	520.372	643.616	836.373	883.471	522.961	627.229	244.629	2421.23	1264.04	930.56	985.947	836.373	918.043	847.856	956.864	2205.31	2421.23	2208.41		IRO1	912.607	2278.32		IRO1	2.49649	6.92315e-08	9.7473e-07
KIP4	1206.37	1317.62	2620.37	2323.47	1403.96	1347.23	200.629	1792.23	914.039	2157.31	2018.44	2620.37	2414.39	2276.19	2055.25	1808.66	1792.23	1596.92		KIP4	2256.99	1732.6		KIP4	0.76766	0.00842003	0.00817238
KRE1	233.372	215.616	309.373	311.471	272.961	229.229	205.629	2135.23	759.039	417.33	330.299	309.373	323.66	442.541	349.698	1853.73	2135.23	1326.12		KRE1	362.15	1771.69		KRE1	4.89215	4.63842e-05	0.00011255
MAC1	31.3723	16.6158	12.3734	22.471	21.9611	14.2289	1	107.228	99.0386	56.1017	25.4535	12.3734	23.3504	35.6046	21.7068	1	107.228	173.031		MAC1	29.0984	93.7529		MAC1	3.22192	0.0992962	0.0666011
MAE1	828.372	831.616	859.373	773.471	798.961	823.229	39.6288	503.228	262.039	1481.34	1273.94	859.373	803.739	1295.32	1255.87	357.252	503.228	457.809		MAE1	1161.6	439.429		MAE1	0.378297	0.00304743	0.00367003
MBF1	1681.37	2011.62	2744.37	2464.47	1730.96	1913.23	832.629	9683.23	3774.04	3006.73	3081.57	2744.37	2560.91	2806.34	2918.71	7506.1	9683.23	6593.64		MBF1	2853.1	7927.65		MBF1	2.77861	7.13691e-05	0.000163554
MDM34	1964.37	2381.62	5025.37	4882.47	2045.96	2254.23	146.629	2373.23	1050.04	3512.8	3648.37	5025.37	5073.53	3317.04	3438.92	1321.85	2373.23	1834.53		MDM34	4002.67	1843.2		MDM34	0.460493	0.00461901	0.00499024
MET28	660.372	787.616	779.373	711.471	752.961	740.229	89.6288	2080.23	678.039	1180.92	1206.54	779.373	739.312	1220.75	1129.25	807.999	2080.23	1184.6		MET28	1042.69	1357.61		MET28	1.30203	0.298421	0.165233
NDT80	87.3723	110.616	142.373	176.471	92.9611	92.2289	250.629	1678.23	833.039	156.244	169.451	142.373	183.377	150.714	140.699	2259.4	1678.23	1455.41		NDT80	157.143	1797.68		NDT80	11.4398	1.61393e-05	5.03873e-05
NPR1	39.3723	28.6158	89.3734	84.471	38.9611	44.2289	1	331.228	84.0386	70.4078	43.8362	89.3734	87.7766	63.166	67.4731	1	331.228	146.824		NPR1	70.3388	159.684		NPR1	2.27021	0.201353	0.118344
NRG1	385.372	451.616	267.373	256.471	477.961	478.229	91.6288	1123.23	619.039	689.145	691.825	267.373	266.507	774.899	729.558	826.028	1123.23	1081.52		NRG1	569.885	1010.26		NRG1	1.77275	0.0243413	0.0191253
PCK1	939.372	1025.62	1648.37	1620.47	907.961	1113.23	1187.63	10636.2	9840.04	1679.84	1571.13	1648.37	1683.88	1472.04	1698.28	10706.4	10636.2	17191.6		PCK1	1625.59	12844.7		PCK1	7.90158	0.000100425	0.000207127
PES1	1	1	1	1	1	1	1	105.228	22.0386	1	1	1	1	1	1	1	105.228	38.5037		PES1	1	48.2439		PES1	48.2439	1	0.43883
PFK2	2159.37	2282.62	2305.37	2378.47	2652.96	2460.23	150.629	2315.23	518.039	3861.52	3496.71	2305.37	2471.55	4301.14	3753.18	1357.91	2315.23	905.067		PFK2	3364.91	1526.07		PFK2	0.453524	0.0124544	0.0110482
PGA13	2948.37	3343.62	2650.37	2695.47	3020.96	3341.23	141.629	2255.23	831.039	5272.45	5122.04	2650.37	2800.95	4897.76	5097.18	1276.78	2255.23	1451.91		PGA13	4306.79	1661.3		PGA13	0.38574	0.0103745	0.00972607
PGA17	5.37225	1	1	4.47104	11.9611	1.22894	1	20.2279	372.039	9.60698	1.53189	1	4.646	19.392	1.8748	1	20.2279	649.99		PGA17	6.34195	223.739		PGA17	35.2793	0.163454	0.0977169
PGA25	1	1	1	1	1	1	1	1	1	1	1	1	1	1	1	1	1	1		PGA25	1	1		PGA25	1	1	0.43883
PGA34	140.372	146.616	268.373	227.471	197.961	172.229	90.6288	1006.23	527.039	251.022	224.599	268.373	236.372	320.946	262.742	817.014	1006.23	920.791		PGA34	260.676	914.678		PGA34	3.50887	9.37797e-07	6.44735e-06
PGA37	1.37225	1	10.3734	20.471	9.96107	19.2289	1	1	1	2.45394	1.53189	10.3734	21.2721	16.1495	29.3345	1	1	1		PGA37	13.5192	1		PGA37	0.0739687	1	0.43883
PGA48	470.372	528.616	1273.37	1157.47	481.961	556.229	60.6288	1396.23	489.039	841.147	809.78	1273.37	1202.77	781.384	848.55	546.565	1396.23	854.401		PGA48	959.5	932.398		PGA48	0.971754	0.900205	0.43883
PGA53	152.372	199.616	201.373	191.471	177.961	191.229	75.6288	695.228	345.039	272.481	305.789	201.373	198.964	288.521	291.728	681.789	695.228	602.818		PGA53	259.809	659.945		PGA53	2.54011	7.29937e-06	3.01099e-05
PGA7	4627.37	5094.62	6652.37	5915.47	4969.96	5047.23	65.6288	1188.23	502.039	8274.94	7804.38	6652.37	6146.96	8057.6	7699.76	591.64	1188.23	877.114		PGA7	7439.33	885.661		PGA7	0.119051	4.42554e-06	2.14769e-05
PHO89	552.372	594.616	674.373	690.471	555.961	650.229	462.629	2820.23	2031.04	987.784	910.885	674.373	717.491	901.358	991.951	4170.57	2820.23	3548.44		PHO89	863.974	3513.08		PHO89	4.06619	2.31503e-05	6.36633e-05
PHR1	2265.37	2540.62	3629.37	3324.47	2475.96	2619.23	2172.63	16728.2	8836.04	4051.07	3891.94	3629.37	3454.56	4014.18	3995.74	19586.1	16728.2	15437.5		PHR1	3839.48	17250.6		PHR1	4.49296	7.49568e-07	5.62176e-06
PHR2	263.372	289.616	431.373	424.471	257.961	273.229	113.629	966.228	322.039	470.978	443.659	431.373	441.081	418.222	416.822	1024.36	966.228	562.635		PHR2	437.023	851.073		PHR2	1.94744	0.00347186	0.00409183
PIL1	2475.37	2983.62	4197.37	4030.47	2786.96	3042.23	1323.63	11485.2	6526.04	4426.6	4570.56	4197.37	4188.19	4518.39	4641.05	11932.4	11485.2	11401.7		PIL1	4423.69	11606.4		PIL1	2.6237	6.37547e-10	1.75325e-08
PIR1	142.372	182.616	408.373	426.471	168.961	168.229	72.6288	1004.23	248.039	254.598	279.747	408.373	443.16	273.93	256.64	654.745	1004.23	433.349		PIR1	319.408	697.441		PIR1	2.18354	0.0159872	0.0134586
PLB5	633.372	716.616	703.373	712.471	511.961	657.229	42.6288	732.228	245.039	1132.63	1097.77	703.373	740.351	830.022	1002.63	384.296	732.228	428.108		PLB5	917.798	514.877		PLB5	0.560992	0.0183241	0.0151173
POL1	75.3723	69.6158	73.3734	105.471	54.9611	67.2289	10.6288	488.228	165.039	134.785	106.644	73.3734	109.598	89.1062	102.561	95.8183	488.228	288.34		POL1	102.678	290.795		POL1	2.83211	0.0408689	0.0306517
PRA1	4966.37	5310.62	2247.37	2398.47	5217.96	5217.23	149.629	3222.23	2122.04	8881.16	8135.27	2247.37	2492.33	8459.67	7959.1	1348.89	3222.23	3707.42		PRA1	6362.48	2759.51		PRA1	0.433717	0.102244	0.066962
RBR1	1	1	1	1	1	1	1	1	1	1	1	1	1	1	1	1	1	1		RBR1	1	1		RBR1	1	1	0.43883
RBR2	1	1	1	1	1	1	1	59.2279	133.039	1	1	1	1	1	1	1	59.2279	232.432		RBR2	1	97.5534		RBR2	97.5534	1	0.43883
RBT1	1	1	1	1	1	1	1	1	1	1	1	1	1	1	1	1	1	1		RBT1	1	1		RBT1	1	1	0.43883
RBT5	38685.4	45511.6	68826.4	66157.5	45720	46768.2	762.629	5070.23	4167.04	69179.4	69718.7	68826.4	68746.3	74124	71346.9	6875.05	5070.23	7280.25		RBT5	70323.6	6408.51		RBT5	0.0911289	4.35695e-10	1.75325e-08
RCT1	3700.37	4202.62	4945.37	5128.47	3900.96	4203.23	1750.63	13152.2	8103.04	6617.22	6437.94	4945.37	5329.16	6324.47	6412.2	15781.8	13152.2	14156.9		RCT1	6011.06	14363.6		RCT1	2.38953	4.04816e-06	2.08733e-05
RFG1	447.372	464.616	454.373	444.471	376.961	405.229	67.6288	822.228	597.039	800.017	711.739	454.373	461.864	611.152	618.193	609.67	822.228	1043.09		RFG1	609.557	824.995		RFG1	1.35344	0.104295	0.0677506
RFX2	278.372	311.616	387.373	397.471	226.961	286.229	60.6288	791.228	448.039	497.801	477.36	387.373	413.025	367.963	436.654	546.565	791.228	782.77		RFX2	430.03	706.854		RFX2	1.64373	0.00258001	0.00327463
RHR2	184.372	166.616	426.373	452.471	241.961	180.229	1775.63	9839.23	4077.04	329.705	255.237	426.373	470.177	392.282	274.947	16007.2	9839.23	7123.01		RHR2	358.12	10989.8		RHR2	30.6875	0.000455771	0.000800024
RIM101	1042.37	1105.62	1835.37	1895.47	1232.96	1142.23	257.629	2112.23	1269.04	1864.03	1693.68	1835.37	1969.64	1998.95	1742.52	2322.51	2112.23	2217.14		RIM101	1850.7	2217.29		RIM101	1.19808	0.00297122	0.00365859
RNR22	568.372	618.616	730.373	649.471	530.961	676.229	33.6288	1683.23	234.039	1016.4	947.65	730.373	674.886	860.826	1031.62	303.162	1683.23	408.89		RNR22	876.958	798.427		RNR22	0.91045	0.803364	0.404131
ROB1	459.372	480.616	437.373	442.471	390.961	444.229	191.629	3017.23	1597.04	821.476	736.249	437.373	459.786	633.85	677.69	1727.52	3017.23	2790.19		ROB1	627.737	2511.65		ROB1	4.00111	0.000245835	0.00048289
RPN4	436.372	437.616	553.373	524.471	446.961	495.229	110.629	1970.23	828.039	780.346	670.378	553.373	544.995	724.64	755.492	997.312	1970.23	1446.67		RPN4	671.538	1471.4		RPN4	2.1911	0.00442051	0.00492958
RTA3	1	1	1	1	1	1	1	1	1	1	1	1	1	1	1	1	1	1		RTA3	1	1		RTA3	1	1	0.43883
SAP1	1	1	1	1	1	1	1	1	1	1	1	1	1	1	1	1	1	1		SAP1	1	1		SAP1	1	1	0.43883
SAP10	1	1	1	1	1	1	1	115.228	5.03861	1	1	1	1	1	1	1	115.228	8.80297		SAP10	1	41.6769		SAP10	41.6769	1	0.43883
SAP2	1	1	1	1	1	1	1	1	1	1	1	1	1	1	1	1	1	1		SAP2	1	1		SAP2	1	1	0.43883
SAP4	46.3723	36.6158	106.373	92.471	56.9611	46.2289	1	2444.23	258.039	82.9256	56.0913	106.373	96.0896	92.3487	70.5242	9.01494	2444.23	450.82		SAP4	84.0588	968.021		SAP4	11.516	0.114511	0.0732341
SAP5	6761.37	8188.62	16093.4	15829.5	6934.96	8194.23	5380.63	50277.2	26373	12091.1	12544	16093.4	16448.9	11243.4	12500.6	48506	50277.2	46076.4		SAP5	13486.9	48286.6		SAP5	3.58026	8.50515e-08	9.7473e-07
SAP6	469.372	519.616	916.373	939.471	491.961	564.229	219.629	6716.23	3012.04	839.359	795.993	916.373	976.234	797.597	860.755	1979.94	6716.23	5262.34		SAP6	864.385	4652.84		SAP6	5.38283	0.00442169	0.00492958
SAP9	349.372	405.616	461.373	477.471	406.961	436.229	88.6288	1355.23	318.039	624.768	621.358	461.373	496.155	659.79	665.485	798.984	1355.23	555.647		SAP9	588.155	903.286		SAP9	1.5358	0.0952218	0.0649239
SCW11	91.3723	67.6158	59.3734	72.471	65.9611	76.2289	1	404.228	77.0386	163.397	103.58	59.3734	75.307	106.94	116.29	1	404.228	134.594		SCW11	104.148	179.941		SCW11	1.72774	0.37818	0.203921
SCW4	1	1	1	1	1	1	1	1	254.039	1	1	1	1	1	1	1	1	1		SCW4	1	1		SCW4	1	1	0.43883
SEF1	521.372	644.616	705.373	738.471	666.961	587.229	74.6288	1159.23	516.039	932.348	987.479	705.373	767.369	1081.32	895.842	672.774	1159.23	901.573		SEF1	894.955	911.192		SEF1	1.01814	0.899528	0.43883
SEF2	78.3723	54.6158	59.3734	5.47104	71.9611	69.2289	14.6288	440.228	203.039	140.15	83.6653	59.3734	5.68514	116.668	105.612	131.878	440.228	354.73		SEF2	85.1921	308.945		SEF2	3.62645	0.0120921	0.0109131
SGA1	133.372	119.616	158.373	171.471	120.961	140.229	18.6288	941.228	324.039	238.504	183.238	158.373	178.181	196.109	213.925	167.938	941.228	566.129		SGA1	194.722	558.432		SGA1	2.86784	0.0427136	0.0317466
SIN3	389.372	404.616	366.373	410.471	331.961	366.229	54.6288	1118.23	452.039	696.298	619.826	366.373	426.534	538.195	558.697	492.476	1118.23	789.758		SIN3	534.321	800.154		SIN3	1.49752	0.0971154	0.0656723
SIT1	1292.37	1511.62	2721.37	2717.47	1391.96	1505.23	296.629	5827.23	1587.04	2311.1	2315.63	2721.37	2823.81	2256.73	2296.29	2674.09	5827.23	2772.72		SIT1	2454.15	3758.01		SIT1	1.53129	0.102269	0.066962
SMC2	42.3723	25.6158	24.3734	14.471	26.9611	29.2289	1	227.228	67.0386	75.7725	39.2405	24.3734	15.0373	43.7109	44.59	1	227.228	117.123		SMC2	40.4541	115.117		SMC2	2.84562	0.137602	0.0853544
SOD4	623.372	637.616	438.373	476.471	541.961	591.229	1	889.228	598.039	1114.75	976.756	438.373	495.116	878.66	901.944	1	889.228	1044.84		SOD4	800.933	645.021		SOD4	0.805337	0.578848	0.296615
SOD5	19548.4	23139.6	32143.4	29849.5	23249	23573.2	1246.63	8863.23	8681.04	34957.5	35447.3	32143.4	31017.5	37692.6	35961.9	11238.3	8863.23	15166.7		SOD5	34536.7	11756.1		SOD5	0.340393	6.75762e-06	2.93423e-05
SOD6	130.372	141.616	129.373	143.471	132.961	132.229	1	122.228	11.0386	233.139	216.94	129.373	149.085	215.565	201.721	1	122.228	19.2856		SOD6	190.97	47.5045		SOD6	0.248753	0.00465756	0.00499024
SOG2	141.372	130.616	152.373	152.471	163.961	132.229	0.628839	271.228	121.039	252.81	200.089	152.373	158.438	265.824	201.721	5.66894	271.228	211.467		SOG2	205.209	162.788		SOG2	0.793279	0.499816	0.264326
SSB1	1676.37	1933.62	2147.37	2031.47	1945.96	2094.23	1710.63	9244.23	4014.04	2997.79	2962.08	2147.37	2110.97	3154.91	3194.83	15421.2	9244.23	7012.94		SSB1	2761.33	10559.5		SSB1	3.82406	0.00231105	0.00307518
STF2	12050.4	14624.6	25544.4	23541.5	13838	14735.2	490.629	16234.2	5407.04	21549.2	22403.3	25544.4	24462.7	22434.9	22479.2	4422.99	16234.2	9446.66		STF2	23145.6	10034.6		STF2	0.433543	0.000983169	0.00147475
STP2	1108.37	1334.62	2051.37	2033.47	1151.96	1269.23	156.629	2394.23	847.039	1982.06	2044.48	2051.37	2113.04	1867.63	1936.26	1412	2394.23	1479.86		STP2	1999.14	1762.03		STP2	0.881394	0.304467	0.167457
SUT1	312.372	243.616	221.373	218.471	304.961	289.229	1	295.228	176.039	558.602	373.192	221.373	227.02	494.421	441.231	1	295.228	307.558		SUT1	385.973	201.262		SUT1	0.52144	0.125009	0.078727
TEC1	520.372	537.616	1200.37	1151.47	552.961	543.229	367.629	3191.23	2225.04	930.56	823.567	1200.37	1196.53	896.494	828.718	3314.15	3191.23	3887.37		TEC1	979.374	3464.25		TEC1	3.53721	2.03386e-06	1.29072e-05
TPK1	87.3723	95.6158	97.3734	94.471	102.961	109.229	32.6288	902.228	238.039	156.244	146.473	97.3734	98.1679	166.927	166.633	294.147	902.228	415.878		TPK1	138.636	537.418		TPK1	3.87646	0.0142909	0.0122812
TPK2	302.372	325.616	343.373	315.471	257.961	293.229	59.6288	717.228	286.039	540.72	498.807	343.373	327.816	418.222	447.333	537.55	717.228	499.739		TPK2	429.378	584.839		TPK2	1.36206	0.0526957	0.0384726
TPS2	4128.37	4773.62	8147.37	7987.47	4365.96	4888.23	257.629	4155.23	1414.04	7382.6	7312.64	8147.37	8300.04	7078.36	7457.19	2322.51	4155.23	2470.47		TPS2	7613.03	2982.74		TPS2	0.391793	2.87548e-05	7.41335e-05
TRR1	350.372	302.616	314.373	266.471	350.961	354.229	481.629	5091.23	1191.04	626.556	463.573	314.373	276.899	568.999	540.391	4341.86	5091.23	2080.87		TRR1	465.132	3837.98		TRR1	8.25139	0.000785242	0.00122231
TRX1	2290.37	2481.62	3162.37	2794.47	2420.96	2466.23	1032.63	8561.23	3150.04	4095.78	3801.56	3162.37	2903.82	3925.01	3762.33	9309.09	8561.23	5503.45		TRX1	3608.48	7791.25		TRX1	2.15915	0.00131984	0.00194441
TTR1	378.372	420.616	516.373	358.471	460.961	438.229	268.629	4220.23	1035.04	676.627	644.336	516.373	372.499	747.338	668.536	2421.67	4220.23	1808.32		TTR1	604.285	2816.74		TTR1	4.66128	0.00247796	0.00319425
TUP1	448.372	606.616	519.373	595.471	478.961	540.229	80.6288	1154.23	540.039	801.805	929.267	519.373	618.773	776.521	824.142	726.864	1154.23	943.504		TUP1	744.98	941.532		TUP1	1.26383	0.146304	0.0900754
TYE7	2041.37	2217.62	4021.37	3988.47	2248.96	2225.23	547.629	5116.23	3385.04	3650.5	3397.14	4021.37	4144.55	3646.15	3394.68	4936.84	5116.23	5914.01		TYE7	3709.07	5322.36		TYE7	1.43496	0.000574414	0.00091133
UCF1	42769.4	50372.6	73135.4	67479.5	45052	49583.2	1320.63	39166.2	9445.04	76482.7	77165.2	73135.4	70120.1	73041	75641.3	11905.4	39166.2	16501.5		UCF1	74264.3	22524.4		UCF1	0.3033	4.22009e-05	0.000105502
UGA32	62.3723	61.6158	71.3734	73.471	47.9611	55.2289	11.6288	133.228	105.039	111.538	94.3885	71.3734	76.3461	77.7574	84.254	104.833	133.228	183.513		UGA32	85.9428	140.525		UGA32	1.6351	0.0167676	0.013973
UGP1	1549.37	1829.62	2197.37	1942.47	1677.96	1807.23	503.629	6632.23	2614.04	2770.68	2802.77	2197.37	2018.48	2720.41	2757	4540.18	6632.23	4567		UGP1	2544.45	5246.47		UGP1	2.06192	0.000981029	0.00147475
UME6	248.372	299.616	365.373	390.471	343.961	282.229	25.6288	329.228	122.039	444.154	458.978	365.373	405.751	557.65	430.552	231.042	329.228	213.214		UME6	443.743	257.828		UME6	0.58103	0.00456718	0.00499024
UPC2	152.372	155.616	126.373	91.471	139.961	141.229	1	83.2279	16.0386	272.481	238.386	126.373	95.0505	226.913	215.451	1	83.2279	28.0211		UPC2	195.776	37.4163		UPC2	0.191118	0.00908432	0.00861445
WH11	375.372	443.616	363.373	361.471	394.961	449.229	1	3643.23	787.039	671.263	679.57	363.373	375.616	640.335	685.317	1	3643.23	1375.04		WH11	569.246	1673.09		WH11	2.93913	0.159531	0.0960681
YHB1	496.372	652.616	1168.37	1224.47	494.961	617.229	1867.63	15406.2	7257.04	887.642	999.734	1168.37	1272.39	802.461	941.608	16836.6	15406.2	12678.8		YHB1	1012.03	14973.9		YHB1	14.7958	5.2242e-07	4.30997e-06
YWP1	1	1	1	1	1	1	119.629	1848.23	1150.04	1	1	1	1	1	1	1078.45	1848.23	2009.24		YWP1	1	1645.3		YWP1	1645.3	0.0213119	0.0170702
ZAP1	128.372	136.616	42.3734	45.471	146.961	127.229	0.628839	282.228	210.039	229.563	209.28	42.3734	47.2504	238.262	194.093	5.66894	282.228	366.959		ZAP1	160.137	218.285		ZAP1	1.36312	0.537244	0.278759
ZCF20	144.372	151.616	191.373	190.471	168.961	173.229	1	239.228	78.0386	258.175	232.258	191.373	197.925	273.93	264.268	1	239.228	136.342		ZCF20	236.321	125.523		ZCF20	0.531154	0.0614792	0.0444915
ZCF3	127.372	87.6158	199.373	201.471	114.961	124.229	67.6288	1002.23	532.039	227.774	134.218	199.373	209.355	186.382	189.516	609.67	1002.23	929.527		ZCF3	191.103	847.142		ZCF3	4.4329	8.53765e-05	0.000185357
ZCF31	1	1	1	1	1	1	1	148.228	39.0386	1	1	1	1	1	1	1	148.228	68.2045		ZCF31	1	72.4775		ZCF31	72.4775	1	0.43883
ZCF34	1	1	1	1	1	1	1	142.228	37.0386	1	1	1	1	1	1	1	142.228	64.7103		ZCF34	1	69.3127		ZCF34	69.3127	1	0.43883
ZCF39	266.372	278.616	328.373	325.471	249.961	282.229	45.6288	849.228	434.039	476.342	426.808	328.373	338.207	405.252	430.552	411.341	849.228	758.311		ZCF39	400.923	672.96		ZCF39	1.67853	0.0230079	0.0182515
ZCF7	7.37225	1	2.37336	14.471	15.9611	1	1	1	1	13.1835	1.53189	2.37336	15.0373	25.8771	1.52554	1	1	1		ZCF7	9.92144	1		ZCF7	0.100792	0.174998	0.103866
ZRT1	2431.37	2610.62	1092.37	1206.47	2649.96	2750.23	111.629	2044.23	1592.04	4347.92	3999.17	1092.37	1253.68	4296.28	4195.59	1006.33	2044.23	2781.46		ZRT1	3197.5	1944		ZRT1	0.607976	0.24981	0.142133
ZRT2	1115.37	1142.62	674.373	717.471	1226.96	1169.23	241.629	2773.23	2065.04	1994.57	1750.36	674.373	745.547	1989.22	1783.71	2178.27	2773.23	3607.84		ZRT2	1489.63	2853.11		ZRT2	1.91531	0.0201889	0.0163292
orf19.1424	131.372	154.616	244.373	226.471	130.961	171.229	1	344.228	212.039	234.928	236.854	244.373	235.333	212.322	261.217	1	344.228	370.453		orf19.1424	237.505	238.56		orf19.1424	1.00445	0.989642	0.43883
orf19.1534	713.372	702.616	405.373	421.471	781.961	790.229	1	566.228	298.039	1275.69	1076.33	405.373	437.964	1267.76	1205.53	1	566.228	520.704		orf19.1534	944.775	362.644		orf19.1534	0.383842	0.0705051	0.0505798
orf19.1691	46.3723	34.6158	6.37336	1	77.9611	50.2289	1	1	1	82.9256	53.0275	6.37336	1.03913	126.395	76.6263	1	1	1		orf19.1691	57.7312	1		orf19.1691	0.0173217	0.0891564	0.061295
orf19.1862	595.372	677.616	621.373	505.471	571.961	557.229	60.6288	2479.23	1139.04	1064.68	1038.03	621.373	525.251	927.298	850.076	546.565	2479.23	1990.02		orf19.1862	837.785	1671.94		orf19.1862	1.99566	0.0767081	0.054089
orf19.2125	1656.37	1849.62	2533.37	2281.47	1825.96	1774.23	470.629	6320.23	2001.04	2962.02	2833.4	2533.37	2370.75	2960.36	2706.66	4242.69	6320.23	3496.02		orf19.2125	2727.76	4686.31		orf19.2125	1.71801	0.01101	0.0100925
orf19.3615	290.372	299.616	303.373	277.471	257.961	273.229	105.629	1486.23	575.039	519.261	458.978	303.373	288.329	418.222	416.822	952.238	1486.23	1004.65		orf19.3615	400.831	1147.71		orf19.3615	2.86332	0.000516168	0.000851677
orf19.409	2375.37	3044.62	5086.37	4992.47	2949.96	3022.23	848.629	13586.2	5552.04	4247.78	4664.01	5086.37	5187.84	4782.66	4610.53	7650.34	13586.2	9699.99		orf19.409	4763.2	10312.2		orf19.409	2.16497	0.00198192	0.00268046
orf19.411	206.372	197.616	350.373	370.471	204.961	219.229	1	95.2279	36.0386	369.047	302.725	350.373	384.968	332.295	334.443	1	95.2279	62.9632		orf19.411	345.642	53.0637		orf19.411	0.153522	7.80851e-06	3.06763e-05
orf19.4174	158.372	192.616	345.373	329.471	208.961	199.229	1	189.228	127.039	283.21	295.066	345.373	342.364	338.78	303.932	1	189.228	221.95		orf19.4174	318.121	137.393		orf19.4174	0.431888	0.00696959	0.00692761
orf19.449	1852.37	2237.62	3373.37	3212.47	1826.96	2100.23	5.62884	1715.23	742.039	3312.52	3427.78	3373.37	3338.18	2961.98	3203.99	50.7436	1715.23	1296.42		orf19.449	3269.64	1020.8		orf19.449	0.312205	0.000313051	0.000600621
orf19.4706	315.372	359.616	267.373	229.471	216.961	331.229	85.6288	1371.23	414.039	563.967	550.891	267.373	238.451	351.75	505.303	771.939	1371.23	723.369		orf19.4706	412.956	955.512		orf19.4706	2.31383	0.0121698	0.0109131
orf19.5517	1	1	1	1	1	1	54.6288	664.228	107.039	1	1	1	1	1	1	492.476	664.228	187.008		orf19.5517	1	447.904		orf19.5517	447.904	1	0.43883
orf19.5626	706.372	792.616	1241.37	1163.47	777.961	768.229	13.6288	999.228	205.039	1263.18	1214.2	1241.37	1209	1261.28	1171.96	122.863	999.228	358.224		orf19.5626	1226.83	493.438		orf19.5626	0.402205	0.00381097	0.00442825
orf19.5848	276.372	310.616	487.373	464.471	288.961	321.229	1	189.228	76.0386	494.225	475.829	487.373	482.647	468.481	490.048	9.01494	189.228	132.847		orf19.5848	483.1	110.363		orf19.5848	0.228448	1.4954e-05	4.93482e-05
orf19.6578	877.372	900.616	1175.37	1114.47	1007.96	974.229	86.6288	2053.23	1391.04	1568.97	1379.64	1175.37	1158.08	1634.17	1486.23	780.954	2053.23	2430.29		orf19.6578	1400.41	1754.82		orf19.6578	1.25308	0.342173	0.186949
orf19.6660	30.3723	45.6158	52.3734	25.471	33.9611	41.2289	1	840.228	366.039	54.3134	69.8783	52.3734	26.4678	55.0597	62.8965	9.01494	840.228	639.508		orf19.6660	53.4982	496.25		orf19.6660	9.27602	0.0307776	0.0235106
orf19.670.2	10377.4	13364.6	27964.4	26401.5	8985.96	12145.2	1038.63	15225.2	10635	18557.4	20473.1	27964.4	27434.6	14568.6	18528	9363.18	15225.2	18580.5		orf19.670.2	21254.4	14389.6		orf19.670.2	0.677021	0.102242	0.066962
ARP3	324.372	391.616	432.373	369.471	314.961	328.229	25.6288	567.228	242.039	580.061	599.911	432.373	383.929	510.634	500.727	231.042	567.228	422.867		ARP3	501.273	407.046		ARP3	0.812024	0.281798	0.157083
CLN3	258.372	290.616	574.373	516.471	310.961	319.229	209.629	2670.23	1115.04	462.036	445.191	574.373	536.682	504.149	486.997	1889.79	2670.23	1948.09		CLN3	501.571	2169.37		CLN3	4.32515	2.1406e-05	6.08964e-05
CMK2	352.372	441.616	544.373	515.471	374.961	442.229	34.6288	853.228	492.039	630.133	676.506	544.373	535.642	607.91	674.638	312.177	853.228	859.643		CMK2	611.534	675.016		CMK2	1.10381	0.625277	0.318428
YRA1	322.372	374.616	517.373	502.471	386.961	407.229	41.6288	566.228	285.039	576.485	573.869	517.373	522.134	627.365	621.245	375.281	566.228	497.992		YRA1	573.078	479.834		YRA1	0.837292	0.0825951	0.0577466
orf19.3456	13.3723	8.61579	18.3734	40.471	36.9611	8.22894	1	106.228	42.0386	23.913	13.1984	18.3734	42.0548	59.9235	12.5536	1	106.228	73.4458		orf19.3456	28.3361	60.2246		orf19.3456	2.12536	0.212921	0.123704
Sum	433210	505710	774691	745517	477832	507814	89254	804464	460436
NF	1.78826	1.53189	1	1.03913	1.62126	1.52554	9.0132	1	1.74718
